# Supplementary material for: Evaluation of a droplet digital PCR assay for quantification of Mycobacterium avium subsp. paratuberculosis DNA in whole-blood and fecal samples from MAP-infected Holstein cattle
Source: Front Vet Sci. 2022 Sep 30;9:944189. doi: 10.3389/fvets.2022.944189 (PMC9563315; doi:10.3389/fvets.2022.944189)
Supplement: Supplementary file 1 [file Table_1.XLSX]

## Sheet: Hoja1
Supplementary Table 1. Age, histopathological analysis, ELISA, qPCR, bacteriological culture and ddPCR results from all the animals tested in the study. ELISA results are expressed as Optical density (OD) values, PCR results are expressed as MAP DNA copies per gram of feces or tissues and ddPCR results are expressed as MAP DNA copies per microliter of extracted DNA sample. Fecal and tissue cultur…
Origin population	Lesion type	Age (months)	ELISA ABCA13 (ng/ml)	ELISA IDEXX (OD)	Fecal qPCR (copies of MAP DNA per gram of feces)	Tissue qPCR (copies of MAP DNA per gram of tissue)	Fecal culture	Tissue culture	Fecal ddPCR (copies of MAP DNA per microliter)	Blood ddPCR (copies of MAP DNA per microliter)	Fecal ddPCR (number of droplets)	Blood ddPCR (number of droplets )	Lambda of Fecal ddPCR	Lambda of Blood ddPCR
Commercial farm	No lesion	3.58	5.98	1.72	0	0	0	0	6.09	16.314	18062	17541	0.00181	0.00486
Commercial farm	Diffuse	4.47	2.53	241.18	11400	1403200	3	3	152.07	0	17287	16496	0.00321	0
Commercial farm	Focal	8.69	7.04	5.51	245.5	30528	0	0	5.11	114.857	17143	10602	0.00152	0.0342
Commercial farm	No lesion	2.86	9.58	8.54	0	0	0	0	4.31	19.571	17197	14128	0.00128	0.00196
Commercial farm	Focal	6.19	22.77	9.17	0	433	0	0	4.4	86.571	17214	14722	0.000291	0.0257
Commercial farm	Diffuse		2.75	283.13	169.18	667650	0	3		33.289		19032		0.00913
Commercial farm	Focal	2.72	52.64	2.71	0	38	0	1	0		17318		0
Commercial farm	Diffuse	7.02	5.74	288.75	3988	15722470	0	1	3738.3	39.43	15122	18895	0.0213	0.0117
Commercial farm	No lesion	1.27	0.43	2.45	0	0	0	0	6.11		17022		0.00182
Commercial farm	Multifocal	3.62	0.37	186.89	3477939	1980314	3	3	1132.46	1.59	18362	18998	0.0175	0.000469
Commercial farm	Focal	6.82	3.82	0.74	0	4	0	0	11.95	62	16155	17436	0.000433	0.0185
Commercial farm	No lesion	2.7	10.65	1.26	0	0	0	0	3.06	5.429	17542	18594	0.000913	0.00161
Commercial farm	Diffuse	2.92	1.26	286.51	283200	17331600	0	3	4481.06	19.029	15960	15108	0.144	0.00126
Commercial farm	Focal	7.15	14.98	1.03	0	750	0	1	5.6	7.338	16148	17818	0.000248	0.000168
Commercial farm	Multifocal	2.75	1.17	2.98	0	0	0	0	6.37	45.714	14022	17700	0.00307	0.0136
Commercial farm	Diffuse	5.46	6.89	187.69	14	389619	0	3		0.964		18960		0.000105
Commercial farm	Focal	8.21	5.25	3.27	0	0	0	0		0		18767		0
Commercial farm	Focal	5.99	0.79	1.4	0		0			93.6		18704		0.00994
Commercial farm	Multifocal	5.51	0.97	67.58	6862.68	12798079	1	3	10.23	20.314	12595	18094	0.000953	0.00604
Commercial farm	Focal	3.44	12.58	0.81	169.18	3672250	0	1	2.12		12713		0.000629
Commercial farm	Diffuse	6.01	2.56	254.72	3820243	71878448	3	3		0.54		18674		0.000161
Commercial farm	Multifocal	2.96	6	131.05	27400.2	670262	0	3	15.47	0	16770	14547	0.00119	0
Commercial farm	Multifocal	4.03	4.37	2.96	0	3672250	0	2	0		19002		0
Commercial farm	Multifocal	7.31	0.56	1.5	0	0	0	1	141.43	3.429	11023	19611	0.00939	0.00102
Commercial farm	Focal	4.71	5.6	2.65	0	3672250	0	1	1.33	17.543	10087	16911	0.000397	0.00522
Commercial farm	Focal	1.26	4.88	2.42	0	0	0	1	2.66		12651		0.000791
Commercial farm	Focal	5.45	1.07	6.2	0	0	0	1	1.66	42.187	16225	11252	0.000493	0.00964
Commercial farm	Focal	2.6	24.21	3.77	10257.1	3672250	1	2
Commercial farm	Multifocal	6.42	2.26	7.6	0	0	0	0	3.46		17507		0.00103
Commercial farm	Focal	4.35	8.06	3.83	0	0	0	0	1.31	56	15391	18302	0.00039	0.0166
Commercial farm	Focal	2.97	5.64	37.16	0	0	0	1	8.2		19270		0.00249
Commercial farm	Focal	8.17	1.9	11.72	0	0	0	0	5.94	67.714	11325	14716	0.00177	0.0202
Commercial farm	Focal	4.39	0.7	1.09	0	0	0	1	7.8	0.886	15981	18969	0.00232	0.000264
Commercial farm	Focal	2.12	1.74	2.37	0	0	0	1	3		12298		0.000895
Commercial farm	Multifocal	9.67	2.33	4.82	0	0	0	1	6.54	43.429	10300	19579	0.00194	0.013
PTB-free farm	ND	4.5	1.31	3.23	0		0		11.67		11609		0.000772
PTB-free farm	ND	7.58	1.58	9.22	0		0		3.29		17404		0.000977
PTB-free farm	ND	3.5	1.98	5.47	0		0		3.17		17956		0.000947
PTB-free farm	ND	3.83	1.51	1.84	0		0		2.15		18753		0.00064
PTB-free farm	ND	3.67	1.38	0.56	0		0		1.57		17167		0.000466
PTB-free farm	ND	4.25	1.83	4.35	0		0		2.76		13382		0.000822
PTB-free farm	ND	3.92	2.22	4.35	0		0		8.34		17337		0.00248
PTB-free farm	ND	10.08	1.44	11.14	0		0		1.17		17194		0.000349
PTB-free farm	ND	9.75	1.81	3.31	0		0		7.33		16511		0.000485
PTB-free farm	ND	3.92	1.43	0.2	0		0		1.53		17576		0.000455
PTB-free farm	ND	5.75	1.28	3.95	0		0		1.07		18783		0.000319
PTB-free farm	ND	5.67	1.14	20.28	0		0		4.57		18429		0.00136
PTB-free farm	ND	3.25	1.58	4.31	0		0		1.39		19279		0.000415
PTB-free farm	ND	4.67	1.51	9.7	0		0		2.79		18099		0.000829
PTB-free farm	ND	3.83	1.41	2.79	0		0		1.54		17493		0.000457
PTB-free farm	ND	4.83	2.45	13.85	0		0		3.09		19573		0.000204
PTB-free farm	ND	6.42	1.58	2.79	0		0		11.89		15575		0.00354
PTB-free farm	ND	3.25	1.6	3.31	0		0		9.97		16544		0.00297
PTB-free farm	ND	3.58	1.34	7.27	0		0		12.26		16765		0.00365
PTB-free farm	ND	4.67	1.7	12.65	0		0		6.17		15836		0.00183
PTB-free farm	ND	7	2.16	4.43	0		0		13.89		16748		0.00413
PTB-free farm	ND	9.08	1.38	16.41	0		0		2.85		16538		0.000847
PTB-free farm	ND	4.5	1.4	6.87	0		0		7.06		16705		0.0021
PTB-free farm	ND	4.5	1.35	20.76	0		0		7.89		17475		0.00235
PTB-free farm	ND	4.33	1.73	10.14	0		0		9.86		17423		0.00293
PTB-free farm	ND	4.17	1.69	-0.32	0		0		9.06		18226		0.00269
PTB-free farm	ND	3.08	1.7	14.89	0		0		8.03		18042		0.00239
PTB-free farm	ND	9.86	1.7	1.12	0		0		3.17		17040		0.000939
PTB-free farm	ND	2.58	2	9.78	0		0		9.03		17123		0.00269
PTB-free farm	ND	2.25	2.76	10.34	0		0		9.89		18366		0.00294
PTB-free farm	ND	2.83	2.55	7.62	0		0		10.83		15551		0.00322
PTB-free farm	ND	5.25	1.62	13.13	0		0		6.71		15535		0.002
PTB-free farm	ND	2.33	2.31	2.55	0		0		7.83		16307		0.00233
PTB-free farm	ND	2.5	2.51	4.87	0		0		11.29		18809		0.00336
PTB-free farm	ND	2.25	2	5.95	0		0		6		18546		0.00178
PTB-free farm	ND	2.25	1.57	2.12	0		0		7.34		17870		0.00218
PTB-free farm	ND	4.5	2.89	3.67	0		0		4.86		15212		0.00145
PTB-free farm	ND	2.58	1.79	4.39	0		0		10.89		17620		0.00324
PTB-free farm	ND	2.5	2.42	12.77	0		0		2.78		16931		0.000827
PTB-free farm	ND	6.92	1.81	7.19	0		0		10.6		18101		0.00315
PTB-free farm	ND	7.25	2.31	5.67	0		0		8.34		18971		0.00248
PTB-free farm	ND	1.75	2.66	7.54	0		0		11.31		15765		0.00337
PTB-free farm	ND	0.67	2.35	0.12	0		0		5.83		16172		0.00173
PTB-free farm	ND	1.25	2.99	0.18	0		0		1.74		17365		0.000518
PTB-free farm	ND	1.42	2.74	5.97	0		0		8.86		17877		0.00263
PTB-free farm	ND	1.92	2.5	4.94	0		0		0		17475		0
PTB-free farm	ND	1.5	3.56	5.73	0		0		8.43		19167		0.00251
PTB-free farm	ND	1.75	2.82	1.15	0		0		4.51		19370		0.00134
PTB-free farm	ND	1.83	3.62	3.32	0		0		3.31		14253		0.000983
PTB-free farm	ND	0.5	3.06	6.81	0		0		3.2		16774		0.000954
PTB-free farm	ND	0.83	3.1	19.11	0		0		3.23		16715		0.000958
PTB-free farm	ND	1.33	1.91	1.45	0		0		19.54		17775		0.00129
PTB-free farm	ND	1.5	2.69	1.69	0		0		7.74		19140		0.0023
PTB-free farm	ND	1.83	1.86	0.3	0		0		4.74		15647		0.00141
PTB-free farm	ND	0.67	2.18	0.6	0		0		3.89		14667		0.00116
PTB-free farm	ND	1.33	2.44	1.51	0		0		0		17012		0
PTB-free farm	ND	1.08	6.5	1.57	0		0		6.94		17442		0.000459
PTB-free farm	ND	0.83	2.21	3.98	0		0
PTB-free farm	ND	1.25	1.94	14.41	0		0		4.34		15476		0.00129
PTB-free farm	ND	1	3.93	11.28	0		0
Commercial farm	Focal	6.95	2.37	0.61	0		0		0	44	18373	16100	0	0.0131
Commercial farm	Multifocal	6.63	1.09	3.239	0	0	0	0	12.99	41.914	16242	16264	0.000862	0.00277
Commercial farm	Focal	3.74	0.5	1.29	0	0	0	0	6.07		14968		0.000401
Commercial farm	Multifocal	2.57	0.7	3.407	10257.1	0	0	2
Commercial farm	Focal	9.48	4.99	2.79	0	3672250	0	0	3.11	48.286	18411	18976	0.000924	0.0144
Commercial farm	Multifocal	5.72	2.79	4.86	0	3672250	0	0	5.46	19.743	17247	20160	0.00162	0.00587
Commercial farm	Diffuse	5.09	1.29	113.49	10257.1	3672250	0	0	2.94	0.614	16049	17442	0.000873	0.000183
Commercial farm	Multifocal	4.76	1.09	2.12	0	0	0	0	0	14.457	16787	16972	0	0.0043
Commercial farm	Diffuse	6.19	0.63	19.6	0	0	0	0	5.57		12069		0.00166
Commercial farm	Multifocal	7.7	0.45	3.46	0	3672250	0	0	81.51	2.826	14318	20223	0.00539	0.000841
Commercial farm	Diffuse	4.82	0.58	157.83	10257.1	3672250	3	3	295.45		17400		0.00449
Commercial farm	Multifocal	6.14	0.6	12.56	10257.1	3672250	3	0	99.26	7.143	15735	14139	0.00191	0.00212
Commercial farm	Focal	4.1	0.92	47.25	0	0	0	0	0		10833		0
Commercial farm	Focal	5.04	3.13	3.57	0	0	0	0	1.83		18330		0.000546
Commercial farm	Diffuse	4.85	1.22	4.58	0	0	0	0	1.63		18606		0.000484
Commercial farm	Diffuse	2.15	3.59	41.55	0	0	0	0	5.36		16945		0.000354
Commercial farm	Focal	5.85	5.23	5.08	0	3672250	0	0	0.74		18227		0.000219
Commercial farm	Diffuse	10.39	2.31	155.82	10257.1	3672250	0	1	112.18		17002		0.00106
Commercial farm	Multifocal		1.17	4.58	0	3672250	0	0	7.03	0	17217	16247	0.000465	0
Commercial farm	Focal	6.02	1.41	1.9	10257.1	3672250	0	0	0		19940		0
Commercial farm	Multifocal	5.39	1.83	13.72	10257.1	3672250	0	0	11.12	34.857	17681	21382	0.000736	0.0104
Commercial farm	Focal	8.39	0.57	2.99	0	0	0	0	10.94		16601		0.000723
Commercial farm	Focal	2.18	2.46	8.13	0	0	0	0	0		18289		0
Commercial farm	Diffuse	4.94	2.43	211.41	10257.1	3672250	0	3	20.37		16431		0.000792
Commercial farm	Focal	5.3	1.9	77.09	0	3672250	0	0	6.61		16033		0.000437
Commercial farm	Focal	7.3	3.47	11.41	0	0	0	0	4743.2		14875		0.72
Commercial farm	Multifocal	3.33	2.66	4.49	10257.1	3672250	0	0	16.57		16257		0.000985
Commercial farm	Focal	8.57	3.98	2.46	0	0	0	0	9.31	27.886	17890	18768	0.000615	0.00829
Commercial farm	Multifocal	2.48	2.34	3.12	0	3672250	0	0	5.34		5.34286		0.00159
Commercial farm	Diffuse	4.74	2.29	215.95	10257.1	3672250	0	3	184170		18816		0.746
Commercial farm	Focal	2.51	1.68	2.8	10257.1	3672250	0	0	292.5		18468		0.00298
Commercial farm	Diffuse	8	2.75	9.54	0	3672250	0	0	7.03	5.771	15792	20403	0.00209	0.00172
Commercial farm	Multifocal	6.55	2.53	3.37	0	0	0	0	0		18050		0
Commercial farm	Multifocal	4.05	2.32	3.13	0	0	0	0	14.27		14.2714		0.000942
Commercial farm	Diffuse	3.37	1.64	122.68	10257.1	0	0	0	64.04		13839		0.00094
PTB-free farm	ND	8.58	1.13	1.32	0		0		5.06		17287		0.00151
Commercial farm	Diffuse	3.87	1.39	210.82	10257.1	3672250	0	0	21.27		16660		0.00132
Commercial farm	Multifocal	3.96	1.08	14.33	10257.1	3672250	0	0	8.12		17632		0.000284
Commercial farm	Focal	5.89	1.95	0.07	0	3672250	0	0	0.82		16466		0.000243
Commercial farm	Focal	2.41	1.46	3.09	0	0	0	0	1.68		16031		0.000499
PTB-free farm	ND	2.5		0.3					0		16237		0
PTB-free farm	ND	3.08		8.3					2.29		16172		0.00068
PTB-free farm	ND	5.08		1.63					0		16605		0
PTB-free farm	ND	4.08		1.11					3.34		16124		0.000993
PTB-free farm	ND	3.75		5.48					0		15395		0
PTB-free farm	ND	5.5		-6.44					3.77		16011		0.00112
PTB-free farm	ND	4.3		-3.48					1.6		14672		0.000477
PTB-free farm	ND	1.4		-11.04					0.93		18003		0.000278
PTB-free farm	ND	1.08		-7.41					0		17431		0
PTB-free farm	ND	0.92		6.44					4.76		15767		0.000254
